# Supplementary material for: Polyacrylonitrile-b-Polystyrene Block Copolymer-Derived Hierarchical Porous Carbon Materials for Supercapacitor
Source: Polymers (Basel). 2022 Nov 24;14(23):5109. doi: 10.3390/polym14235109 (PMC9739205; doi:10.3390/polym14235109)
Supplement: Supplementary file 1 [file polymers-14-05109-s001.zip]

Archive with 1 entries (1 files):
- polymers-2024485 supplementary update.pdf
